# Supplementary material for: Genomic resources for a unique, low-virulence Babesia taxon from China
Source: Parasit Vectors. 2016 Oct 27;9:564. doi: 10.1186/s13071-016-1846-1 (PMC5081931; doi:10.1186/s13071-016-1846-1)
Supplement: Additional file 1: — KEGG pathways for Babesia sp. Xinjiang. (XLSX 38 kb) [file 13071_2016_1846_MOESM1_ESM.xlsx]

## Sheet: SupplementaryTable1
Additional file 1: KEGG pathways for Babesia sp. Xinjiang
Gene identifier	KEGG pathway identifiers
BXIN_0008_1s	path:ko03040
BXIN_0010_1s	path:ko03013	path:ko03015	path:ko03040
BXIN_0018_1s	path:ko03010
BXIN_0019_1s	path:ko03010
BXIN_0032_1s	path:ko03018
BXIN_0033_1s	path:ko00480
BXIN_0036_1s	path:ko03018
BXIN_0037_1s	path:ko04144
BXIN_0043_1s	path:ko00260	path:ko00460	path:ko00630	path:ko00670	path:ko00680	path:ko01200	path:ko01230
BXIN_0044_1s	path:ko00190	path:ko05010	path:ko05012	path:ko05016
BXIN_0050_1s	path:ko00240
BXIN_0052_1s	path:ko04141
BXIN_0054_1s	path:ko03420
BXIN_0057_1s	path:ko00230
BXIN_0061_1s	path:ko03008
BXIN_0065_1s	path:ko03010
BXIN_0069_1s	path:ko03008
BXIN_0074_1s	path:ko03010
BXIN_0075_1s	path:ko03010
BXIN_0076_1s	path:ko00190	path:ko05010	path:ko05012	path:ko05016
BXIN_0082_1s	path:ko00020	path:ko00190	path:ko01200	path:ko04932	path:ko05010	path:ko05012	path:ko05016
BXIN_0083_1s	path:ko04130
BXIN_0090_1s	path:ko00561	path:ko00564
BXIN_0091_1s	path:ko00480
BXIN_0093_1s	path:ko00230	path:ko00240	path:ko03020	path:ko05016	path:ko05169
BXIN_0096_1s	path:ko04120
BXIN_0099_1s	path:ko05144
BXIN_0100_1s	path:ko00230	path:ko00240	path:ko03020	path:ko04623	path:ko05016	path:ko05169
BXIN_0101_1s	path:ko04962
BXIN_0102_1s	path:ko03013
BXIN_0107_1s	path:ko03008
BXIN_0110_1s	path:ko00561
BXIN_0112_1s	path:ko02010
BXIN_0119_1s	path:ko00020	path:ko00310	path:ko01200
BXIN_0121_1s	path:ko00480
BXIN_0126_1s	path:ko00562	path:ko04070	path:ko04144	path:ko04666	path:ko04810
BXIN_0128_1s	path:ko00620
BXIN_0132_1s	path:ko00310
BXIN_0140_1s	path:ko04110	path:ko04111	path:ko04113	path:ko04114
BXIN_0142_1s	path:ko03050	path:ko05169
BXIN_0144_1s	path:ko00620
BXIN_0145_1s	path:ko03010
BXIN_0146_1s	path:ko03010
BXIN_0149_1s	path:ko00564
BXIN_0151_1s	path:ko03018
BXIN_0155_1s	path:ko03013
BXIN_0158_1s	path:ko03010
BXIN_0162_1s	path:ko04145	path:ko04540	path:ko05130
BXIN_0164_1s	path:ko03022
BXIN_0165_1s	path:ko03008
BXIN_0170_1s	path:ko03013
BXIN_0172_1s	path:ko04710	path:ko04910	path:ko04920	path:ko04932	path:ko05410
BXIN_0174_1s	path:ko04391
BXIN_0177_1s	path:ko03018
BXIN_0182_1s	path:ko00030	path:ko00480	path:ko01200
BXIN_0190_1s	path:ko03008
BXIN_0201_1s	path:ko03013
BXIN_0204_1s	path:ko04122
BXIN_0205_1s	path:ko00230
BXIN_0206_1s	path:ko00230
BXIN_0207_1s	path:ko04112
BXIN_0217_1s	path:ko04110	path:ko04111	path:ko04113
BXIN_0218_1s	path:ko00100
BXIN_0221_1s	path:ko03010
BXIN_0227_1s	path:ko03018	path:ko05152
BXIN_0230_1s	path:ko03015
BXIN_0233_1s	path:ko00230	path:ko05032
BXIN_0239_1s	path:ko00450	path:ko00730
BXIN_0240_1s	path:ko03013
BXIN_0244_1s	path:ko03040
BXIN_0251_1s	path:ko04626	path:ko05145
BXIN_0253_1s	path:ko03010
BXIN_0254_1s	path:ko04113
BXIN_0260_1s	path:ko03018
BXIN_0261_1s	path:ko03040
BXIN_0265_1s	path:ko03013	path:ko05416
BXIN_0266_1s	path:ko03022	path:ko05016	path:ko05166	path:ko05168	path:ko05169	path:ko05203
BXIN_0269_1s	path:ko00230
BXIN_0271_1s	path:ko04014	path:ko04144	path:ko04145	path:ko04962	path:ko05146	path:ko05152
BXIN_0285_1s	path:ko00627	path:ko00790	path:ko02020
BXIN_0288_1s	path:ko00230	path:ko00240	path:ko03020	path:ko05016	path:ko05168	path:ko05169
BXIN_0293_1s	path:ko04612
BXIN_0295_1s	path:ko03010
BXIN_0299_1s	path:ko03018
BXIN_0301_1s	path:ko03018
BXIN_0302_1s	path:ko00010	path:ko00020	path:ko00620	path:ko00710
BXIN_0305_1s	path:ko00010	path:ko00020	path:ko00620	path:ko00710
BXIN_0306_1s	path:ko03018
BXIN_0308_1s	path:ko03018
BXIN_0312_1s	path:ko03010
BXIN_0314_1s	path:ko04612
BXIN_0319_1s	path:ko00230	path:ko00240	path:ko03020	path:ko05016	path:ko05168	path:ko05169
BXIN_0322_1s	path:ko00627	path:ko00790	path:ko02020
BXIN_0333_1s	path:ko03010
BXIN_0334_1s	path:ko03410
BXIN_0335_1s	path:ko00270
BXIN_0338_1s	path:ko00563
BXIN_0343_1s	path:ko05034	path:ko05202	path:ko05322
BXIN_0345_1s	path:ko04144	path:ko04721	path:ko04961	path:ko05016
BXIN_0346_1s	path:ko04130
BXIN_0347_1s	path:ko03040
BXIN_0351_1s	path:ko00450	path:ko00970
BXIN_0357_1s	path:ko04144
BXIN_0359_1s	path:ko00190	path:ko05010	path:ko05012	path:ko05016
BXIN_0362_1s	path:ko03040
BXIN_0368_1s	path:ko05020
BXIN_0369_1s	path:ko03008
BXIN_0370_1s	path:ko05168
BXIN_0372_1s	path:ko00190	path:ko00860	path:ko02020
BXIN_0377_1s	path:ko03018
BXIN_0378_1s	path:ko04020	path:ko05012	path:ko05016	path:ko05166
BXIN_0379_1s	path:ko03010
BXIN_0381_1s	path:ko03010
BXIN_0392_1s	path:ko00062	path:ko01040	path:ko01212
BXIN_0399_1s	path:ko04122
BXIN_0404_1s	path:ko04144
BXIN_0409_1s	path:ko03010
BXIN_0413_1s	path:ko04110	path:ko04111	path:ko04113	path:ko04114
BXIN_0414_1s	path:ko04340
BXIN_0418_1s	path:ko00310	path:ko00780
BXIN_0420_1s	path:ko04142
BXIN_0422_1s	path:ko03010
BXIN_0423_1s	path:ko04145	path:ko04540	path:ko05130
BXIN_0428_1s	path:ko03040
BXIN_0434_1s	path:ko00340	path:ko00350	path:ko00624
BXIN_0444_1s	path:ko00730	path:ko00900
BXIN_0448_1s	path:ko00900
BXIN_0450_1s	path:ko00970
BXIN_0452_1s	path:ko00071	path:ko01212	path:ko03320	path:ko04146	path:ko04920
BXIN_0455_1s	path:ko00030	path:ko00710	path:ko01200	path:ko01230
BXIN_0459_1s	path:ko04391
BXIN_0463_1s	path:ko02010	path:ko04976
BXIN_0464_1s	path:ko02010	path:ko04976
BXIN_0466_1s	path:ko00240
BXIN_0469_1s	path:ko00062	path:ko01040	path:ko01212
BXIN_0470_1s	path:ko00970
BXIN_0471_1s	path:ko03010
BXIN_0472_1s	path:ko04130
BXIN_0475_1s	path:ko03015
BXIN_0478_1s	path:ko03015	path:ko05164
BXIN_0479_1s	path:ko03013	path:ko03015
BXIN_0480_1s	path:ko03010
BXIN_0484_1s	path:ko00770
BXIN_0485_1s	path:ko03010
BXIN_0487_1s	path:ko03015	path:ko05164
BXIN_0488_1s	path:ko03410	path:ko05340
BXIN_0489_1s	path:ko03040
BXIN_0494_1s	path:ko03010
BXIN_0496_1s	path:ko03015
BXIN_0497_1s	path:ko03015	path:ko04113	path:ko04114	path:ko04270	path:ko04390	path:ko04510	path:ko04720	path:ko04728	path:ko04810	path:ko04910	path:ko05031	path:ko05034	path:ko05168	path:ko05205
BXIN_0503_1s	path:ko03015
BXIN_0507_1s	path:ko00230	path:ko00240	path:ko03020	path:ko05016	path:ko05169
BXIN_0508_1s	path:ko03013
BXIN_0510_1s	path:ko03040	path:ko05322
BXIN_0511_1s	path:ko00310
BXIN_0515_1s	path:ko04122
BXIN_0516_1s	path:ko04140	path:ko04727
BXIN_0517_1s	path:ko03008
BXIN_0518_1s	path:ko03410
BXIN_0519_1s	path:ko04120	path:ko05012
BXIN_0524_1s	path:ko04310
BXIN_0527_1s	path:ko00100
BXIN_0528_1s	path:ko00190	path:ko04145	path:ko04721	path:ko04966	path:ko05110	path:ko05120	path:ko05323
BXIN_0530_1s	path:ko03030	path:ko03420	path:ko03430	path:ko03440	path:ko03460
BXIN_0533_1s	path:ko00240	path:ko00983
BXIN_0534_1s	path:ko00240	path:ko00983
BXIN_0538_1s	path:ko00020	path:ko00480	path:ko00720	path:ko01200	path:ko01210	path:ko01230	path:ko04146
BXIN_0544_1s	path:ko03060
BXIN_0545_1s	path:ko00230	path:ko00240
BXIN_0548_1s	path:ko04144	path:ko04721	path:ko04961	path:ko05016
BXIN_0555_1s	path:ko03008
BXIN_0558_1s	path:ko03010
BXIN_0560_1s	path:ko03040
BXIN_0563_1s	path:ko04120
BXIN_0568_1s	path:ko03015
BXIN_0569_1s	path:ko05110
BXIN_0571_1s	path:ko03008
BXIN_0574_1s	path:ko00900
BXIN_0578_1s	path:ko03010
BXIN_0580_1s	path:ko03018
BXIN_0581_1s	path:ko00240	path:ko00250
BXIN_0582_1s	path:ko04012	path:ko04062	path:ko04110	path:ko04151	path:ko04310	path:ko04340	path:ko04360	path:ko04390	path:ko04510	path:ko04660	path:ko04662	path:ko04711	path:ko04722	path:ko04728	path:ko04910	path:ko04916	path:ko04917	path:ko04932	path:ko05010	path:ko05160	path:ko05162	path:ko05164	path:ko05166	path:ko05169	path:ko05200	path:ko05210	path:ko05213	path:ko05215	path:ko05217
BXIN_0583_1s	path:ko03050	path:ko05169
BXIN_0591_1s	path:ko03010
BXIN_0596_1s	path:ko03010
BXIN_0597_1s	path:ko03018
BXIN_0598_1s	path:ko03010
BXIN_0599_1s	path:ko03010
BXIN_0604_1s	path:ko03010
BXIN_0607_1s	path:ko03010
BXIN_0613_1s	path:ko00071	path:ko01212	path:ko03320	path:ko04146	path:ko04920
BXIN_0618_1s	path:ko03030	path:ko04110	path:ko04111	path:ko04113
BXIN_0621_1s	path:ko04111
BXIN_0623_1s	path:ko04141
BXIN_0626_1s	path:ko03013
BXIN_0638_1s	path:ko00010	path:ko00230	path:ko00620	path:ko01200	path:ko01230	path:ko04930	path:ko05203
BXIN_0639_1s	path:ko03460
BXIN_0641_1s	path:ko00240
BXIN_0643_1s	path:ko04020	path:ko05012	path:ko05016	path:ko05166
BXIN_0644_1s	path:ko03022	path:ko03420
BXIN_0647_1s	path:ko03040	path:ko04010	path:ko04141	path:ko04144	path:ko04612	path:ko04915	path:ko05134	path:ko05145	path:ko05162	path:ko05164	path:ko05169
BXIN_0650_1s	path:ko03440	path:ko03450
BXIN_0652_1s	path:ko04080
BXIN_0654_1s	path:ko03010
BXIN_0656_1s	path:ko03013	path:ko03015	path:ko03040	path:ko05168
BXIN_0670_1s	path:ko04110	path:ko04111	path:ko04113
BXIN_0671_1s	path:ko03010
BXIN_0676_1s	path:ko03013
BXIN_0678_1s	path:ko03008	path:ko03013
BXIN_0679_1s	path:ko03040	path:ko05202	path:ko05205
BXIN_0680_1s	path:ko04144
BXIN_0686_1s	path:ko05144
BXIN_0687_1s	path:ko05144
BXIN_0688_1s	path:ko00130
BXIN_0696_1s	path:ko05144
BXIN_0697_1s	path:ko03050
BXIN_0702_1s	path:ko03050
BXIN_0703_1s	path:ko05144
BXIN_0711_1s	path:ko00130
BXIN_0712_1s	path:ko05144
BXIN_0713_1s	path:ko05144
BXIN_0719_1s	path:ko04144
BXIN_0720_1s	path:ko03040	path:ko05202	path:ko05205
BXIN_0721_1s	path:ko03008	path:ko03013
BXIN_0723_1s	path:ko03013
BXIN_0728_1s	path:ko03010
BXIN_0729_1s	path:ko04110	path:ko04111	path:ko04113
BXIN_0739_1s	path:ko03440	path:ko03460
BXIN_0740_1s	path:ko03013
BXIN_0742_1s	path:ko00500
BXIN_0744_1s	path:ko00010	path:ko00030	path:ko00500	path:ko00520	path:ko01200
BXIN_0745_1s	path:ko04142
BXIN_0754_1s	path:ko00900
BXIN_0755_1s	path:ko00760
BXIN_0758_1s	path:ko03010
BXIN_0760_1s	path:ko03013	path:ko03015	path:ko03040	path:ko05164
BXIN_0767_1s	path:ko04130	path:ko04145
BXIN_0768_1s	path:ko03440	path:ko03460
BXIN_0770_1s	path:ko03018
BXIN_0771_1s	path:ko00970
BXIN_0778_1s	path:ko03040
BXIN_0779_1s	path:ko03420	path:ko03460
BXIN_0780_1s	path:ko03420	path:ko03460
BXIN_0781_1s	path:ko00563
BXIN_0792_1s	path:ko03060	path:ko03070
BXIN_0796_1s	path:ko04141
BXIN_0798_1s	path:ko00970
BXIN_0800_1s	path:ko00330
BXIN_0801_1s	path:ko04141
BXIN_0802_1s	path:ko00230	path:ko00240	path:ko03030
BXIN_0804_1s	path:ko00562	path:ko04070	path:ko04144	path:ko04666	path:ko04810
BXIN_0807_1s	path:ko03010
BXIN_0808_1s	path:ko03008
BXIN_0809_1s	path:ko03030	path:ko03420	path:ko03430
BXIN_0812_1s	path:ko03040
BXIN_0818_1s	path:ko03030	path:ko03410	path:ko03420	path:ko03430	path:ko04110	path:ko05161	path:ko05166
BXIN_0820_1s	path:ko04120	path:ko04141
BXIN_0835_1s	path:ko04110	path:ko04111	path:ko04113
BXIN_0840_1s	path:ko04622	path:ko05161	path:ko05203
BXIN_0842_1s	path:ko04142	path:ko04144	path:ko04721	path:ko04961	path:ko05016	path:ko05100
BXIN_0843_1s	path:ko03022	path:ko03420	path:ko05203
BXIN_0846_1s	path:ko03010
BXIN_0847_1s	path:ko00970
BXIN_0848_1s	path:ko04141	path:ko05134
BXIN_0850_1s	path:ko05168	path:ko05169	path:ko05203
BXIN_0852_1s	path:ko05034	path:ko05203
BXIN_0860_1s	path:ko03013	path:ko04064	path:ko04120	path:ko05206
BXIN_0865_1s	path:ko03030	path:ko03410	path:ko03420	path:ko03430
BXIN_0867_1s	path:ko00564	path:ko00565
BXIN_0868_1s	path:ko00190
BXIN_0873_1s	path:ko03040
BXIN_0874_1s	path:ko00230	path:ko05222	path:ko05223
BXIN_0878_1s	path:ko00230	path:ko00240	path:ko00480
BXIN_0883_1s	path:ko05166
BXIN_0886_1s	path:ko03018	path:ko03040
BXIN_0887_1s	path:ko00620
BXIN_0889_1s	path:ko00627	path:ko00740	path:ko05152
BXIN_0890_1s	path:ko04540	path:ko04713	path:ko04730	path:ko04740	path:ko04970
BXIN_0891_1s	path:ko04540	path:ko04713	path:ko04730	path:ko04740	path:ko04970
BXIN_0892_1s	path:ko04391
BXIN_0895_1s	path:ko03013
BXIN_0897_1s	path:ko04144
BXIN_0899_1s	path:ko03013	path:ko04064	path:ko04120	path:ko05206
BXIN_0908_1s	path:ko04012	path:ko04066	path:ko04150	path:ko04151	path:ko04350	path:ko04666	path:ko04910	path:ko05205	path:ko05221
BXIN_0911_1s	path:ko03030	path:ko03410	path:ko03450
BXIN_0912_1s	path:ko03030	path:ko03410	path:ko03450
BXIN_0915_1s	path:ko03050	path:ko05169
BXIN_0919_1s	path:ko04142
BXIN_0922_1s	path:ko02010
BXIN_0927_1s	path:ko03015	path:ko04111	path:ko04113	path:ko04114	path:ko04151	path:ko04350	path:ko04390	path:ko04391	path:ko04530	path:ko04728	path:ko04730	path:ko05142	path:ko05160
BXIN_0928_1s	path:ko00230
BXIN_0938_1s	path:ko00010	path:ko00051	path:ko00052	path:ko00500	path:ko00520	path:ko00521	path:ko00524	path:ko01200	path:ko04066	path:ko04910	path:ko04930	path:ko04973
BXIN_0941_1s	path:ko03030
BXIN_0943_1s	path:ko03008
BXIN_0945_1s	path:ko04110	path:ko04111	path:ko04113
BXIN_0949_1s	path:ko00970
BXIN_0953_1s	path:ko04120
BXIN_0962_1s	path:ko03010
BXIN_0967_1s	path:ko04110	path:ko04114	path:ko04115	path:ko04151	path:ko04914	path:ko05161	path:ko05162	path:ko05168	path:ko05169	path:ko05200	path:ko05203	path:ko05215	path:ko05222
BXIN_0969_1s	path:ko00230	path:ko00240	path:ko00983
BXIN_0972_1s	path:ko03010
BXIN_0973_1s	path:ko04626
BXIN_0974_1s	path:ko03440	path:ko03460
BXIN_0977_1s	path:ko00190	path:ko04145	path:ko04721	path:ko04966	path:ko05110	path:ko05120	path:ko05323
BXIN_0980_1s	path:ko03010
BXIN_0988_1s	path:ko00900
BXIN_0995_1s	path:ko04144	path:ko04145	path:ko05132	path:ko05146	path:ko05152
BXIN_0998_1s	path:ko03420	path:ko04120
BXIN_1005_1s	path:ko03013	path:ko03015
BXIN_1006_1s	path:ko03008	path:ko03013
BXIN_1010_1s	path:ko03022	path:ko03420	path:ko05203
BXIN_1012_1s	path:ko04130
BXIN_1013_1s	path:ko00030	path:ko00230	path:ko01200	path:ko01230
BXIN_1014_1s	path:ko00010	path:ko00710	path:ko01200	path:ko01230
BXIN_1017_1s	path:ko03010
BXIN_1018_1s	path:ko00230
BXIN_1019_1s	path:ko03013	path:ko03015	path:ko03040
BXIN_1020_1s	path:ko04144
BXIN_1023_1s	path:ko00970
BXIN_1024_1s	path:ko00280
BXIN_1030_1s	path:ko03013	path:ko03015	path:ko03018
BXIN_1032_1s	path:ko00564
BXIN_1035_1s	path:ko04141	path:ko05134
BXIN_1038_1s	path:ko04141	path:ko04151	path:ko04621	path:ko04626	path:ko04915	path:ko04918	path:ko05200	path:ko05215
BXIN_1044_1s	path:ko00190	path:ko05010	path:ko05012	path:ko05016
BXIN_1046_1s	path:ko03040	path:ko05168
BXIN_1047_1s	path:ko04360	path:ko04666	path:ko04810	path:ko05133
BXIN_1049_1s	path:ko03010
BXIN_1055_1s	path:ko04141
BXIN_1057_1s	path:ko03013
BXIN_1062_1s	path:ko03050
BXIN_1067_1s	path:ko00770
BXIN_1068_1s	path:ko04010	path:ko04014	path:ko04062	path:ko04064	path:ko04151	path:ko04210	path:ko04380	path:ko04620	path:ko04621	path:ko04622	path:ko04623	path:ko04660	path:ko04662	path:ko04668	path:ko04920	path:ko05120	path:ko05131	path:ko05142	path:ko05145	path:ko05160	path:ko05161	path:ko05162	path:ko05166	path:ko05168	path:ko05169	path:ko05200	path:ko05212	path:ko05215	path:ko05220	path:ko05221	path:ko05222
BXIN_1070_1s	path:ko00230	path:ko00240	path:ko03030	path:ko03410	path:ko03420	path:ko03430	path:ko03440	path:ko05166
BXIN_1071_1s	path:ko03018
BXIN_1074_1s	path:ko03060	path:ko04141	path:ko04145	path:ko05110
BXIN_1076_1s	path:ko03015
BXIN_1079_1s	path:ko00520
BXIN_1082_1s	path:ko03040
BXIN_1084_1s	path:ko04141
BXIN_1087_1s	path:ko00240	path:ko00250
BXIN_1092_1s	path:ko04330	path:ko05166	path:ko05203
BXIN_1095_1s	path:ko00970
BXIN_1096_1s	path:ko03430	path:ko05200	path:ko05210
BXIN_1103_1s	path:ko03010
BXIN_1106_1s	path:ko03040
BXIN_1108_1s	path:ko00190	path:ko04142	path:ko04145	path:ko04721	path:ko05110	path:ko05120	path:ko05152	path:ko05323
BXIN_1113_1s	path:ko00230	path:ko00240	path:ko03020	path:ko05016	path:ko05169
BXIN_1116_1s	path:ko03008
BXIN_1118_1s	path:ko00340	path:ko00350	path:ko00624
BXIN_1120_1s	path:ko00230	path:ko00240	path:ko03020	path:ko04623	path:ko05016	path:ko05169
BXIN_1121_1s	path:ko00230	path:ko00240	path:ko03020	path:ko04623	path:ko05016	path:ko05169
BXIN_1122_1s	path:ko04310
BXIN_1123_1s	path:ko03010
BXIN_1124_1s	path:ko03010
BXIN_1125_1s	path:ko03040
BXIN_1131_1s	path:ko04141
BXIN_1132_1s	path:ko03010
BXIN_1138_1s	path:ko04130	path:ko04721
BXIN_1147_1s	path:ko04141	path:ko04151	path:ko04612	path:ko04621	path:ko04626	path:ko04914	path:ko04915	path:ko05200	path:ko05215
BXIN_1152_1s	path:ko00230	path:ko00240	path:ko03020	path:ko04623	path:ko05016	path:ko05169
BXIN_1155_1s	path:ko03008
BXIN_1156_1s	path:ko00190	path:ko05010	path:ko05012	path:ko05016
BXIN_1161_1s	path:ko04122
BXIN_1163_1s	path:ko00900
BXIN_1167_1s	path:ko05130
BXIN_1170_1s	path:ko00190	path:ko05010	path:ko05012	path:ko05016
BXIN_1171_1s	path:ko03010
BXIN_1172_1s	path:ko00190	path:ko04145	path:ko04721	path:ko04966	path:ko05110	path:ko05120	path:ko05323
BXIN_1173_1s	path:ko03010	path:ko04066	path:ko04150	path:ko04151	path:ko04910	path:ko05205
BXIN_1183_1s	path:ko03040
BXIN_1187_1s	path:ko00230	path:ko00240	path:ko03030	path:ko03410	path:ko03420	path:ko03430	path:ko03440	path:ko05166
BXIN_1188_1s	path:ko04130
BXIN_1192_1s	path:ko04390	path:ko04391	path:ko04530
BXIN_1193_1s	path:ko04145	path:ko04540	path:ko05130
BXIN_1194_1s	path:ko03018
BXIN_1196_1s	path:ko04141
BXIN_1197_1s	path:ko02010
BXIN_1199_1s	path:ko03018
BXIN_1208_1s	path:ko03013	path:ko05160
BXIN_1209_1s	path:ko03040
BXIN_1210_1s	path:ko04010	path:ko04014	path:ko04020	path:ko04062	path:ko04113	path:ko04114	path:ko04210	path:ko04270	path:ko04310	path:ko04340	path:ko04540	path:ko04713	path:ko04720	path:ko04723	path:ko04724	path:ko04725	path:ko04726	path:ko04727	path:ko04728	path:ko04740	path:ko04742	path:ko04910	path:ko04911	path:ko04912	path:ko04913	path:ko04914	path:ko04915	path:ko04916	path:ko04918	path:ko04961	path:ko04962	path:ko04970	path:ko04971	path:ko04976	path:ko05020	path:ko05030	path:ko05031	path:ko05032	path:ko05110	path:ko05146	path:ko05166	path:ko05169	path:ko05203	path:ko05205	path:ko05414
BXIN_1219_1s	path:ko03013
BXIN_1220_1s	path:ko03010
BXIN_1224_1s	path:ko03018
BXIN_1226_1s	path:ko00970
BXIN_1233_1s	path:ko00970
BXIN_1238_1s	path:ko03008
BXIN_1241_1s	path:ko03018
BXIN_1247_1s	path:ko00970
BXIN_1249_1s	path:ko04110	path:ko04111	path:ko04114	path:ko04120	path:ko04141	path:ko04310	path:ko04350	path:ko04710	path:ko05168
BXIN_1250_1s	path:ko03050
BXIN_1257_1s	path:ko03018
BXIN_1258_1s	path:ko05205
BXIN_1261_1s	path:ko03015	path:ko05134
BXIN_1262_1s	path:ko00230
BXIN_1263_1s	path:ko00563
BXIN_1265_1s	path:ko00563
BXIN_1266_1s	path:ko03050
BXIN_1274_1s	path:ko03015
BXIN_1277_1s	path:ko00970
BXIN_1278_1s	path:ko03440	path:ko03450
BXIN_1279_1s	path:ko00020	path:ko00480	path:ko00720	path:ko01200	path:ko01210	path:ko01230	path:ko04146
BXIN_1285_1s	path:ko00563
BXIN_1289_1s	path:ko05134
BXIN_1291_1s	path:ko04141	path:ko04151	path:ko04621	path:ko04626	path:ko04915	path:ko04918	path:ko05200	path:ko05215
BXIN_1293_1s	path:ko00230	path:ko00240	path:ko03020	path:ko04623	path:ko05169
BXIN_1295_1s	path:ko00563
BXIN_1296_1s	path:ko03010
BXIN_1305_1s	path:ko04740	path:ko04744
BXIN_1306_1s	path:ko03010
BXIN_1308_1s	path:ko04020	path:ko04380	path:ko04720	path:ko04722	path:ko04725	path:ko05031	path:ko05034
BXIN_1309_1s	path:ko05034	path:ko05203	path:ko05322
BXIN_1310_1s	path:ko00010	path:ko00051	path:ko00562	path:ko00710	path:ko01200	path:ko01230
BXIN_1316_1s	path:ko03040
BXIN_1317_1s	path:ko05166
BXIN_1319_1s	path:ko04310
BXIN_1322_1s	path:ko00020	path:ko00640	path:ko01200
BXIN_1323_1s	path:ko03060	path:ko04141	path:ko04918	path:ko05020
BXIN_1326_1s	path:ko00010	path:ko00260	path:ko00680	path:ko01200	path:ko01230
BXIN_1331_1s	path:ko03040
BXIN_1332_1s	path:ko00010	path:ko00680	path:ko01200	path:ko01230	path:ko03018	path:ko04066
BXIN_1338_1s	path:ko00920	path:ko02020	path:ko04115	path:ko04210	path:ko04932	path:ko05010	path:ko05012	path:ko05014	path:ko05016	path:ko05134	path:ko05145	path:ko05152	path:ko05161	path:ko05164	path:ko05168	path:ko05200	path:ko05210	path:ko05222	path:ko05416
BXIN_1340_1s	path:ko00190	path:ko04145	path:ko04721	path:ko04966	path:ko05110	path:ko05120	path:ko05323
BXIN_1345_1s	path:ko00280
BXIN_1351_1s	path:ko03013
BXIN_1354_1s	path:ko00190	path:ko04142	path:ko04145	path:ko04721	path:ko04966	path:ko05110	path:ko05120	path:ko05152	path:ko05323
BXIN_1356_1s	path:ko03010
BXIN_1358_1s	path:ko03013	path:ko05164
BXIN_1359_1s	path:ko03010
BXIN_1360_1s	path:ko03013
BXIN_1361_1s	path:ko00970
BXIN_1370_1s	path:ko03010
BXIN_1372_1s	path:ko03010
BXIN_1376_1s	path:ko03018
BXIN_1378_1s	path:ko00563
BXIN_1379_1s	path:ko03050	path:ko05169
BXIN_1381_1s	path:ko04141
BXIN_1385_1s	path:ko04014	path:ko04015	path:ko04020	path:ko04070	path:ko04114	path:ko04270	path:ko04626	path:ko04713	path:ko04720	path:ko04722	path:ko04728	path:ko04740	path:ko04744	path:ko04745	path:ko04910	path:ko04912	path:ko04915	path:ko04916	path:ko04970	path:ko04971	path:ko05010	path:ko05031	path:ko05034	path:ko05133	path:ko05152	path:ko05214
BXIN_1386_1s	path:ko03010
BXIN_1392_1s	path:ko00970
BXIN_1396_1s	path:ko04010	path:ko04510	path:ko05132	path:ko05205
BXIN_1403_1s	path:ko03040
BXIN_1405_1s	path:ko03008
BXIN_1407_1s	path:ko04112
BXIN_1411_1s	path:ko00130
BXIN_1414_1s	path:ko00310
BXIN_1415_1s	path:ko00230	path:ko00240	path:ko03030	path:ko03410	path:ko03420	path:ko05166
BXIN_1419_1s	path:ko04140	path:ko04150	path:ko04151	path:ko04710	path:ko04910	path:ko04920	path:ko04932	path:ko05410
BXIN_1422_1s	path:ko03022	path:ko03420	path:ko05203
BXIN_1423_1s	path:ko05110
BXIN_1426_1s	path:ko03050
BXIN_1427_1s	path:ko03050
BXIN_1431_1s	path:ko03010
BXIN_1435_1s	path:ko03010
BXIN_1436_1s	path:ko03010
BXIN_1451_1s	path:ko03040
BXIN_1452_1s	path:ko00970
BXIN_1455_1s	path:ko04626
BXIN_1457_1s	path:ko00051	path:ko00520
BXIN_1459_1s	path:ko00563
BXIN_1460_1s	path:ko00240
BXIN_1461_1s	path:ko00250	path:ko00330	path:ko00430	path:ko00910
BXIN_1465_1s	path:ko03008	path:ko03040
BXIN_1466_1s	path:ko00270	path:ko01230
BXIN_1467_1s	path:ko04141
BXIN_1475_1s	path:ko04120	path:ko04141	path:ko05012
BXIN_1477_1s	path:ko05164
BXIN_1480_1s	path:ko00230	path:ko00240	path:ko03020	path:ko04623	path:ko05016	path:ko05169
BXIN_1482_1s	path:ko00190	path:ko02020	path:ko04260	path:ko04932	path:ko05010	path:ko05012	path:ko05016
BXIN_1491_1s	path:ko00230	path:ko00250
BXIN_1492_1s	path:ko05134
BXIN_1493_1s	path:ko04710	path:ko04910	path:ko04920	path:ko04932	path:ko05410
BXIN_1502_1s	path:ko00564
BXIN_1504_1s	path:ko03040
BXIN_1505_1s	path:ko00230	path:ko00240	path:ko03020	path:ko04623	path:ko05169
BXIN_1506_1s	path:ko03010
BXIN_1507_1s	path:ko03010
BXIN_1511_1s	path:ko03018	path:ko03040
BXIN_1512_1s	path:ko03013
BXIN_1513_1s	path:ko03010
BXIN_1517_1s	path:ko03040
BXIN_1520_1s	path:ko03040
BXIN_1521_1s	path:ko04120
BXIN_1522_1s	path:ko04915
BXIN_1523_1s	path:ko04110	path:ko04111	path:ko04113
BXIN_1524_1s	path:ko04141
BXIN_1529_1s	path:ko03060	path:ko04141
BXIN_1530_1s	path:ko02010	path:ko04976
BXIN_1542_1s	path:ko03015
BXIN_1544_1s	path:ko00230	path:ko05340
BXIN_1545_1s	path:ko03015
BXIN_1548_1s	path:ko03015
BXIN_1550_1s	path:ko00030	path:ko01200
BXIN_1563_1s	path:ko00860	path:ko00970
BXIN_1564_1s	path:ko03010
BXIN_1565_1s	path:ko00020	path:ko00630	path:ko00720	path:ko01200	path:ko01210	path:ko01230
BXIN_1566_1s	path:ko05014
BXIN_1567_1s	path:ko05134
BXIN_1570_1s	path:ko00250	path:ko00270	path:ko00330	path:ko00350	path:ko00360	path:ko00400	path:ko00710	path:ko00950	path:ko00960	path:ko01210	path:ko01230
BXIN_1572_1s	path:ko00130	path:ko00350	path:ko00360
BXIN_1574_1s	path:ko00562	path:ko04070	path:ko04145	path:ko04810
BXIN_1575_1s	path:ko04015	path:ko04145	path:ko04390	path:ko04391	path:ko04510	path:ko04520	path:ko04530	path:ko04670	path:ko04745	path:ko04810	path:ko05100	path:ko05110	path:ko05130	path:ko05131	path:ko05132	path:ko05164	path:ko05205	path:ko05410	path:ko05412	path:ko05414	path:ko05416
BXIN_1577_1s	path:ko03008
BXIN_1581_1s	path:ko00190
BXIN_1585_1s	path:ko00190	path:ko04260	path:ko04932	path:ko05010	path:ko05012	path:ko05016
BXIN_1587_1s	path:ko04920	path:ko05034
BXIN_1589_1s	path:ko04612	path:ko05152
BXIN_1594_1s	path:ko03050
BXIN_1617_1s	path:ko04120	path:ko05012
BXIN_1619_1s	path:ko00240
BXIN_1623_1s	path:ko04626	path:ko05145
BXIN_1624_1s	path:ko03040
BXIN_1626_1s	path:ko04141
BXIN_1629_1s	path:ko00230	path:ko00240	path:ko03020	path:ko05016	path:ko05169
BXIN_1630_1s	path:ko03008	path:ko03022
BXIN_1631_1s	path:ko03022	path:ko05169	path:ko05203
BXIN_1633_1s	path:ko00562	path:ko04070	path:ko04144	path:ko04666	path:ko04810
BXIN_1636_1s	path:ko00130
BXIN_1644_1s	path:ko03010
BXIN_1650_1s	path:ko03040
BXIN_1653_1s	path:ko03008	path:ko03013	path:ko05164	path:ko05166	path:ko05169
BXIN_1656_1s	path:ko00970
BXIN_1658_1s	path:ko05144
BXIN_1659_1s	path:ko03008	path:ko03018
BXIN_1663_1s	path:ko04110	path:ko04111	path:ko04113
BXIN_1665_1s	path:ko03013
BXIN_1667_1s	path:ko03018
BXIN_1673_1s	path:ko00561	path:ko00564
BXIN_1674_1s	path:ko00900
BXIN_1675_1s	path:ko00770
BXIN_1676_1s	path:ko04141	path:ko05160	path:ko05162	path:ko05164	path:ko05168	path:ko05169
BXIN_1677_1s	path:ko03008
BXIN_1678_1s	path:ko03008
BXIN_1679_1s	path:ko03015
BXIN_1685_1s	path:ko04142
BXIN_1686_1s	path:ko04120
BXIN_1687_1s	path:ko00051	path:ko00520
BXIN_1689_1s	path:ko03040
BXIN_1708_1s	path:ko00330	path:ko04626
BXIN_1711_1s	path:ko03030	path:ko03410	path:ko03420	path:ko03430	path:ko04110	path:ko05161	path:ko05166
BXIN_1712_1s	path:ko03030	path:ko03410	path:ko03420	path:ko03430	path:ko04110	path:ko05161	path:ko05166
BXIN_1715_1s	path:ko00330	path:ko04626
BXIN_1731_1s	path:ko03040
BXIN_1733_1s	path:ko00051	path:ko00520
BXIN_1740_1s	path:ko03015
BXIN_1741_1s	path:ko03008
BXIN_1742_1s	path:ko03008
BXIN_1743_1s	path:ko04141	path:ko05160	path:ko05162	path:ko05164	path:ko05168	path:ko05169
BXIN_1744_1s	path:ko00770
BXIN_1745_1s	path:ko00900
BXIN_1746_1s	path:ko00561	path:ko00564
BXIN_1752_1s	path:ko03018
BXIN_1754_1s	path:ko03013
BXIN_1756_1s	path:ko04110	path:ko04111	path:ko04113
BXIN_1760_1s	path:ko03008	path:ko03018
BXIN_1761_1s	path:ko05144
BXIN_1763_1s	path:ko00970
BXIN_1766_1s	path:ko03008	path:ko03013	path:ko05164	path:ko05166	path:ko05169
BXIN_1769_1s	path:ko03040
BXIN_1775_1s	path:ko03010
BXIN_1785_1s	path:ko00562	path:ko04070	path:ko04144	path:ko04666	path:ko04810
BXIN_1787_1s	path:ko03022	path:ko05169	path:ko05203
BXIN_1788_1s	path:ko03008	path:ko03022
BXIN_1789_1s	path:ko00230	path:ko00240	path:ko03020	path:ko05016	path:ko05169
BXIN_1792_1s	path:ko00510
BXIN_1793_1s	path:ko04141
BXIN_1795_1s	path:ko03040
BXIN_1796_1s	path:ko04626	path:ko05145
BXIN_1800_1s	path:ko00240
BXIN_1802_1s	path:ko04120	path:ko05012
BXIN_1829_1s	path:ko00250	path:ko00520
BXIN_1830_1s	path:ko04144
BXIN_1831_1s	path:ko03008
BXIN_1833_1s	path:ko04141
BXIN_1835_1s	path:ko00900
BXIN_1836_1s	path:ko00520
BXIN_1847_1s	path:ko03320
BXIN_1849_1s	path:ko03013
BXIN_1852_1s	path:ko04120
BXIN_1855_1s	path:ko03015	path:ko04113	path:ko04114	path:ko04151	path:ko04728
BXIN_1856_1s	path:ko04130
BXIN_1858_1s	path:ko03040
BXIN_1866_1s	path:ko04141
BXIN_1867_1s	path:ko03013	path:ko04111
BXIN_1871_1s	path:ko00230	path:ko00240	path:ko03020
BXIN_1874_1s	path:ko00071	path:ko01212	path:ko03320	path:ko04146	path:ko04920
BXIN_1875_1s	path:ko00510
BXIN_1876_1s	path:ko03013
BXIN_1881_1s	path:ko00010	path:ko00030	path:ko00051	path:ko00680	path:ko00710	path:ko01200	path:ko01230
BXIN_1885_1s	path:ko03015
BXIN_1889_1s	path:ko04144
BXIN_1894_1s	path:ko00970
BXIN_1903_1s	path:ko03022	path:ko03420
BXIN_1905_1s	path:ko03008
BXIN_1906_1s	path:ko00970
BXIN_1907_1s	path:ko05144
BXIN_1909_1s	path:ko00970
BXIN_1910_1s	path:ko00563
BXIN_1913_1s	path:ko00190	path:ko00860	path:ko02020
BXIN_1920_1s	path:ko03050
BXIN_1921_1s	path:ko03060
BXIN_1922_1s	path:ko03430	path:ko05200	path:ko05210
BXIN_1924_1s	path:ko00970
BXIN_1928_1s	path:ko03040
BXIN_1929_1s	path:ko00440	path:ko00564
BXIN_1930_1s	path:ko03410
BXIN_1933_1s	path:ko03060
BXIN_1935_1s	path:ko03040
BXIN_1938_1s	path:ko04010	path:ko04014	path:ko04020	path:ko04062	path:ko04113	path:ko04114	path:ko04210	path:ko04270	path:ko04310	path:ko04340	path:ko04540	path:ko04713	path:ko04720	path:ko04723	path:ko04724	path:ko04725	path:ko04726	path:ko04727	path:ko04728	path:ko04740	path:ko04742	path:ko04910	path:ko04911	path:ko04912	path:ko04913	path:ko04914	path:ko04915	path:ko04916	path:ko04918	path:ko04961	path:ko04962	path:ko04970	path:ko04971	path:ko04976	path:ko05020	path:ko05030	path:ko05031	path:ko05032	path:ko05110	path:ko05146	path:ko05166	path:ko05169	path:ko05203	path:ko05205	path:ko05414
BXIN_1940_1s	path:ko00561	path:ko03320	path:ko04626
BXIN_1945_1s	path:ko03010
BXIN_1947_1s	path:ko04014	path:ko04015	path:ko04020	path:ko04070	path:ko04114	path:ko04270	path:ko04626	path:ko04713	path:ko04720	path:ko04722	path:ko04728	path:ko04740	path:ko04744	path:ko04745	path:ko04910	path:ko04912	path:ko04915	path:ko04916	path:ko04970	path:ko04971	path:ko05010	path:ko05031	path:ko05034	path:ko05133	path:ko05152	path:ko05214
BXIN_1953_1s	path:ko03008
BXIN_1958_1s	path:ko00785
BXIN_1962_1s	path:ko00230	path:ko00240	path:ko00480	path:ko04115
BXIN_1965_1s	path:ko00600
BXIN_1970_1s	path:ko04144	path:ko04962
BXIN_1974_1s	path:ko00450	path:ko00970
BXIN_1979_1s	path:ko03040	path:ko05168
BXIN_1981_1s	path:ko03040
BXIN_1988_1s	path:ko03018	path:ko04940	path:ko05134	path:ko05152
BXIN_1990_1s	path:ko03010
BXIN_1994_1s	path:ko05034	path:ko05203	path:ko05322
BXIN_1995_1s	path:ko03040	path:ko05168
BXIN_1996_1s	path:ko04110	path:ko04111	path:ko04114	path:ko04120	path:ko04141	path:ko04310	path:ko04350	path:ko04710	path:ko05168
BXIN_1998_1s	path:ko03010
BXIN_1999_1s	path:ko00230	path:ko00983
BXIN_2001_1s	path:ko03040	path:ko04120
BXIN_2003_1s	path:ko03040
BXIN_2009_1s	path:ko03018	path:ko04940	path:ko05134	path:ko05152
BXIN_2012_1s	path:ko00230	path:ko00240	path:ko03030
BXIN_2013_1s	path:ko03040
BXIN_2014_1s	path:ko03010
BXIN_2016_1s	path:ko03030	path:ko04110	path:ko04111	path:ko04113
BXIN_2017_1s	path:ko04120
BXIN_2023_1s	path:ko00010	path:ko00020	path:ko00260	path:ko00280	path:ko00620	path:ko01200
BXIN_2024_1s	path:ko00020	path:ko00190	path:ko01200	path:ko04932	path:ko05010	path:ko05012	path:ko05016
BXIN_2025_1s	path:ko03008
BXIN_2026_1s	path:ko00970
BXIN_2029_1s	path:ko03030	path:ko04110	path:ko04111	path:ko04113
BXIN_2031_1s	path:ko04310
BXIN_2038_1s	path:ko04111	path:ko05200	path:ko05222
BXIN_2039_1s	path:ko00230	path:ko04713
BXIN_2041_1s	path:ko00563
BXIN_2047_1s	path:ko03010
BXIN_2051_1s	path:ko03040
BXIN_2056_1s	path:ko04140
BXIN_2058_1s	path:ko00604
BXIN_2063_1s	path:ko00280	path:ko00410	path:ko00640
BXIN_2067_1s	path:ko00190	path:ko05010	path:ko05012	path:ko05016
BXIN_2074_1s	path:ko03040
BXIN_2075_1s	path:ko03050
BXIN_2076_1s	path:ko03040	path:ko05131
BXIN_2079_1s	path:ko04141
BXIN_2084_1s	path:ko04974
BXIN_2088_1s	path:ko03060	path:ko04141	path:ko04145	path:ko05110
BXIN_2089_1s	path:ko00190	path:ko04145	path:ko04721	path:ko04966	path:ko05110	path:ko05120	path:ko05323
BXIN_2090_1s	path:ko00900	path:ko05164	path:ko05166
BXIN_2091_1s	path:ko04120
BXIN_2092_1s	path:ko04612	path:ko05152	path:ko05166
BXIN_2095_1s	path:ko03010
BXIN_2101_1s	path:ko04144
BXIN_2106_1s	path:ko00020	path:ko00310	path:ko00380	path:ko01200
BXIN_2112_1s	path:ko04111
BXIN_2113_1s	path:ko00240	path:ko00450
BXIN_2115_1s	path:ko04721
BXIN_2118_1s	path:ko03010
BXIN_2126_1s	path:ko00740
BXIN_2127_1s	path:ko03015	path:ko05164
BXIN_2129_1s	path:ko00785
BXIN_2133_1s	path:ko00970
BXIN_2141_1s	path:ko03040
BXIN_2143_1s	path:ko03040
BXIN_2146_1s	path:ko00480
BXIN_2147_1s	path:ko00230	path:ko00240	path:ko03020	path:ko05016	path:ko05169
BXIN_2154_1s	path:ko00730	path:ko04122
BXIN_2159_1s	path:ko03040
BXIN_2160_1s	path:ko04142	path:ko04722
BXIN_2162_1s	path:ko05145
BXIN_2163_1s	path:ko05145
BXIN_2182_1s	path:ko00071	path:ko00072	path:ko00280	path:ko00310	path:ko00362	path:ko00380	path:ko00620	path:ko00630	path:ko00640	path:ko00650	path:ko00720	path:ko00900	path:ko01200	path:ko01212	path:ko02020
BXIN_2183_1s	path:ko00562	path:ko04070	path:ko04140	path:ko04145	path:ko05152
BXIN_2186_1s	path:ko03040
BXIN_2191_1s	path:ko03008
BXIN_2193_1s	path:ko04144
BXIN_2195_1s	path:ko03010
BXIN_2201_1s	path:ko05144
BXIN_2202_1s	path:ko03420
BXIN_2203_1s	path:ko03050	path:ko05169
BXIN_2204_1s	path:ko03010
BXIN_2205_1s	path:ko00230	path:ko00250
BXIN_2206_1s	path:ko03040
BXIN_2211_1s	path:ko04144
BXIN_2231_1s	path:ko03040	path:ko05202	path:ko05205
BXIN_2236_1s	path:ko04270	path:ko04911	path:ko04970	path:ko04972
BXIN_2238_1s	path:ko04120	path:ko04630	path:ko05160
BXIN_2243_1s	path:ko00400	path:ko01230
BXIN_2250_1s	path:ko00230	path:ko00240	path:ko03030	path:ko03410	path:ko03420	path:ko05166
BXIN_2252_1s	path:ko03040
BXIN_2253_1s	path:ko03018
BXIN_2254_1s	path:ko04120
BXIN_2256_1s	path:ko04130	path:ko04145	path:ko05134
BXIN_2259_1s	path:ko03040
BXIN_2263_1s	path:ko03010
BXIN_2271_1s	path:ko00340	path:ko00350	path:ko00624
BXIN_2273_1s	path:ko03040	path:ko05202	path:ko05205
BXIN_2275_1s	path:ko00480
BXIN_2277_1s	path:ko04310
BXIN_2288_1s	path:ko00240	path:ko00670	path:ko00790
BXIN_2291_1s	path:ko04141	path:ko05134
BXIN_2295_1s	path:ko03040
BXIN_2297_1s	path:ko03008
BXIN_2304_1s	path:ko04141
BXIN_2305_1s	path:ko04112
BXIN_2307_1s	path:ko03040
BXIN_2319_1s	path:ko03050	path:ko05169
BXIN_2320_1s	path:ko03040
BXIN_2322_1s	path:ko03430
BXIN_2333_1s	path:ko05164
BXIN_2339_1s	path:ko04142
BXIN_2341_1s	path:ko03010
BXIN_2346_1s	path:ko00010	path:ko00620	path:ko00640	path:ko00680	path:ko00720	path:ko01200
BXIN_2351_1s	path:ko03013	path:ko03015	path:ko03040
BXIN_2356_1s	path:ko03440	path:ko03460	path:ko05200	path:ko05212
BXIN_2362_1s	path:ko03050	path:ko05169
BXIN_2364_1s	path:ko03010
BXIN_2367_1s	path:ko03013	path:ko05416
BXIN_2371_1s	path:ko04721
BXIN_2382_1s	path:ko03040
BXIN_2383_1s	path:ko03010
BXIN_2384_1s	path:ko00190	path:ko00860
BXIN_2385_1s	path:ko03013
BXIN_2390_1s	path:ko04020	path:ko04970	path:ko04972
BXIN_2392_1s	path:ko03010
BXIN_2397_1s	path:ko03010
BXIN_2401_1s	path:ko05162
BXIN_2404_1s	path:ko03050	path:ko05169
BXIN_2407_1s	path:ko04668
BXIN_2411_1s	path:ko03018	path:ko03040
BXIN_2412_1s	path:ko05144
BXIN_2415_1s	path:ko03040	path:ko05168
BXIN_2417_1s	path:ko04111
BXIN_2421_1s	path:ko00970
BXIN_2422_1s	path:ko00562	path:ko04070
BXIN_2423_1s	path:ko04130
BXIN_2440_1s	path:ko03420
BXIN_2441_1s	path:ko00230	path:ko00240	path:ko03020	path:ko04623	path:ko05169
BXIN_2451_1s	path:ko03015
BXIN_2455_1s	path:ko04110	path:ko04111	path:ko04115	path:ko05166
BXIN_2457_1s	path:ko00240	path:ko00670	path:ko00790
BXIN_2458_1s	path:ko00240	path:ko00670	path:ko00790
BXIN_2459_1s	path:ko00230
BXIN_2463_1s	path:ko03010
BXIN_2464_1s	path:ko05134
BXIN_2470_1s	path:ko03008
BXIN_2473_1s	path:ko03010
BXIN_2475_1s	path:ko03015	path:ko04111	path:ko04113	path:ko04114	path:ko04151	path:ko04350	path:ko04390	path:ko04391	path:ko04530	path:ko04728	path:ko04730	path:ko05142	path:ko05160
BXIN_2476_1s	path:ko00860
BXIN_2478_1s	path:ko00970
BXIN_2482_1s	path:ko00010	path:ko00051	path:ko00562	path:ko00710	path:ko01200	path:ko01230
BXIN_2485_1s	path:ko00230	path:ko00240	path:ko03020	path:ko04623	path:ko05016	path:ko05169
BXIN_2486_1s	path:ko00561	path:ko00564
BXIN_2489_1s	path:ko00280
BXIN_2492_1s	path:ko03440
BXIN_2494_1s	path:ko00770
BXIN_2498_1s	path:ko05144
BXIN_2499_1s	path:ko03018	path:ko03040
BXIN_2500_1s	path:ko00230	path:ko00240
BXIN_2505_1s	path:ko03040
BXIN_2506_1s	path:ko00190	path:ko02020	path:ko04260	path:ko04932	path:ko05010	path:ko05012	path:ko05016
BXIN_2507_1s	path:ko00010	path:ko00710	path:ko01200	path:ko01230	path:ko04066	path:ko05010
BXIN_2508_1s	path:ko03030	path:ko03420	path:ko03430
BXIN_2517_1s	path:ko03040	path:ko05322
BXIN_2521_1s	path:ko03050	path:ko05169	path:ko05203
BXIN_2523_1s	path:ko03018
BXIN_2524_1s	path:ko05142	path:ko05143
BXIN_2525_1s	path:ko03050
BXIN_2526_1s	path:ko00970
BXIN_2527_1s	path:ko03050	path:ko05169
BXIN_2528_1s	path:ko03008	path:ko03018
BXIN_2530_1s	path:ko04111
BXIN_2535_1s	path:ko03008
BXIN_2537_1s	path:ko03040
BXIN_2538_1s	path:ko00190	path:ko04260	path:ko04932	path:ko05010	path:ko05012	path:ko05016
BXIN_2541_1s	path:ko00620	path:ko00680	path:ko00710	path:ko00720	path:ko01200
BXIN_2543_1s	path:ko03420	path:ko04120	path:ko05161	path:ko05203
BXIN_2545_1s	path:ko00230	path:ko00240	path:ko03020	path:ko05016	path:ko05169
BXIN_2548_1s	path:ko05144
BXIN_2552_1s	path:ko00100
BXIN_2553_1s	path:ko03040
BXIN_2555_1s	path:ko05034	path:ko05322
BXIN_2556_1s	path:ko05034	path:ko05202	path:ko05322
BXIN_2557_1s	path:ko03040
BXIN_2558_1s	path:ko03040
BXIN_2559_1s	path:ko03050	path:ko05169
BXIN_2563_1s	path:ko05034	path:ko05203	path:ko05322
BXIN_2565_1s	path:ko04111
BXIN_2573_1s	path:ko00071	path:ko00072	path:ko00280	path:ko00310	path:ko00362	path:ko00380	path:ko00620	path:ko00630	path:ko00640	path:ko00650	path:ko00720	path:ko00900	path:ko01200	path:ko01212	path:ko02020
BXIN_2575_1s	path:ko03010
BXIN_2577_1s	path:ko03050	path:ko05169
BXIN_2582_1s	path:ko00190	path:ko04142	path:ko04145	path:ko04721	path:ko04966	path:ko05110	path:ko05120	path:ko05152	path:ko05203	path:ko05323
BXIN_2583_1s	path:ko03050	path:ko05169
BXIN_2586_1s	path:ko00190	path:ko04145	path:ko04721	path:ko04966	path:ko05110	path:ko05120	path:ko05323
BXIN_2589_1s	path:ko03013
BXIN_2600_1s	path:ko03420	path:ko03460
BXIN_2606_1s	path:ko00970
BXIN_2614_1s	path:ko03050	path:ko05169
BXIN_2615_1s	path:ko00230	path:ko00240	path:ko03020	path:ko04623	path:ko05169
BXIN_2617_1s	path:ko03008
BXIN_2619_1s	path:ko03040
BXIN_2620_1s	path:ko00860
BXIN_2622_1s	path:ko03460	path:ko04110	path:ko04115	path:ko05166
BXIN_2629_1s	path:ko00230	path:ko00240	path:ko03020
BXIN_2633_1s	path:ko00970
BXIN_2640_1s	path:ko00510
BXIN_2641_1s	path:ko00563
BXIN_2644_1s	path:ko03008
BXIN_2645_1s	path:ko02010
BXIN_2646_1s	path:ko03013	path:ko04066	path:ko04150	path:ko04151	path:ko04910
BXIN_2647_1s	path:ko03018
BXIN_2649_1s	path:ko03030	path:ko03420	path:ko03430	path:ko03440	path:ko03460
BXIN_2651_1s	path:ko04120
BXIN_2655_1s	path:ko00190	path:ko04145	path:ko04721	path:ko04966	path:ko05110	path:ko05120	path:ko05323
BXIN_2656_1s	path:ko04110	path:ko04330	path:ko05016	path:ko05034	path:ko05169	path:ko05200	path:ko05202	path:ko05203	path:ko05220
BXIN_2657_1s	path:ko00970
BXIN_2659_1s	path:ko05034	path:ko05202	path:ko05322
BXIN_2660_1s	path:ko00190	path:ko04260	path:ko04932	path:ko05010	path:ko05012	path:ko05016
BXIN_2661_1s	path:ko00190	path:ko04260	path:ko04932	path:ko05010	path:ko05012	path:ko05016
BXIN_2662_1s	path:ko05034	path:ko05202	path:ko05322
BXIN_2664_1s	path:ko00970
BXIN_2665_1s	path:ko04110	path:ko04330	path:ko05016	path:ko05034	path:ko05169	path:ko05200	path:ko05202	path:ko05203	path:ko05220
BXIN_2666_1s	path:ko00190	path:ko04145	path:ko04721	path:ko04966	path:ko05110	path:ko05120	path:ko05323
BXIN_2670_1s	path:ko04120
BXIN_2672_1s	path:ko03030	path:ko03420	path:ko03430	path:ko03440	path:ko03460
BXIN_2674_1s	path:ko03013	path:ko04066	path:ko04150	path:ko04151	path:ko04910
BXIN_2675_1s	path:ko02010
BXIN_2676_1s	path:ko03008
BXIN_2679_1s	path:ko00563
BXIN_2680_1s	path:ko00510
BXIN_2687_1s	path:ko00970
BXIN_2691_1s	path:ko00230	path:ko00240	path:ko03020
BXIN_2698_1s	path:ko03460	path:ko04110	path:ko04115	path:ko05166
BXIN_2700_1s	path:ko00860
BXIN_2701_1s	path:ko03040
BXIN_2703_1s	path:ko03008
BXIN_2705_1s	path:ko00230	path:ko00240	path:ko03020	path:ko04623	path:ko05169
BXIN_2706_1s	path:ko03050	path:ko05169
BXIN_2715_1s	path:ko00970
BXIN_2720_1s	path:ko03420	path:ko03460
BXIN_2723_1s	path:ko00564	path:ko04070
BXIN_2724_1s	path:ko03010
BXIN_2725_1s	path:ko04978
BXIN_2729_1s	path:ko03030	path:ko04110	path:ko04111	path:ko04113
BXIN_2730_1s	path:ko03040
BXIN_2733_1s	path:ko00440	path:ko00564
BXIN_2735_1s	path:ko00230	path:ko00240	path:ko03030
BXIN_2739_1s	path:ko03060	path:ko04141
BXIN_2749_1s	path:ko03440	path:ko03460
BXIN_2750_1s	path:ko03008
BXIN_2751_1s	path:ko03018
BXIN_2758_1s	path:ko03040	path:ko04330	path:ko05169	path:ko05203
BXIN_2761_1s	path:ko05203
BXIN_2762_1s	path:ko00510	path:ko00513
BXIN_2763_1s	path:ko03018
BXIN_2765_1s	path:ko03022	path:ko03420
BXIN_2771_1s	path:ko03022
BXIN_2774_1s	path:ko00970
BXIN_2776_1s	path:ko03040
BXIN_2777_1s	path:ko00520
BXIN_2778_1s	path:ko00520
BXIN_2780_1s	path:ko03040
BXIN_2782_1s	path:ko00230	path:ko00240	path:ko03030	path:ko03410	path:ko03420	path:ko03440
BXIN_2786_1s	path:ko03030	path:ko04110	path:ko04111	path:ko04113
BXIN_2787_1s	path:ko04141
BXIN_2791_1s	path:ko03050
BXIN_2794_1s	path:ko05145
BXIN_2797_1s	path:ko04668
BXIN_2798_1s	path:ko03008
BXIN_2806_1s	path:ko04141
BXIN_2809_1s	path:ko03010
BXIN_2811_1s	path:ko00230
BXIN_2812_1s	path:ko00010	path:ko00030	path:ko00051	path:ko00052	path:ko00680	path:ko01200	path:ko01230
BXIN_2814_1s	path:ko04120
BXIN_2818_1s	path:ko03008	path:ko04064	path:ko04310	path:ko04520	path:ko04530	path:ko04712	path:ko05162	path:ko05168	path:ko05169
BXIN_2821_1s	path:ko03018
BXIN_2835_1s	path:ko04144
BXIN_2836_1s	path:ko04626	path:ko05145
BXIN_2842_1s	path:ko04120
BXIN_2854_1s	path:ko03015
BXIN_2857_1s	path:ko00730
BXIN_2861_1s	path:ko03010
BXIN_2863_1s	path:ko00564
BXIN_2864_1s	path:ko00564
BXIN_2866_1s	path:ko00240
BXIN_2868_1s	path:ko04141
BXIN_2872_1s	path:ko00620	path:ko00627
BXIN_2873_1s	path:ko03013
BXIN_2874_1s	path:ko00562	path:ko04070
BXIN_2877_1s	path:ko00563
BXIN_2878_1s	path:ko00563
BXIN_2879_1s	path:ko03040	path:ko05202	path:ko05205
BXIN_2880_1s	path:ko00562	path:ko04070
BXIN_2883_1s	path:ko04141
BXIN_2884_1s	path:ko04060
BXIN_2886_1s	path:ko04146	path:ko05016
BXIN_2888_1s	path:ko00230
BXIN_2899_1s	path:ko00440	path:ko00564	path:ko00565
BXIN_2901_1s	path:ko04120
BXIN_2903_1s	path:ko04360
BXIN_2905_1s	path:ko00195
BXIN_2907_1s	path:ko04010
BXIN_2909_1s	path:ko03010
BXIN_2911_1s	path:ko05144	path:ko05145
BXIN_2916_1s	path:ko03040
BXIN_2917_1s	path:ko03040
BXIN_2920_1s	path:ko00230	path:ko00240	path:ko03020	path:ko04623	path:ko05169
BXIN_2923_1s	path:ko03008
BXIN_2930_1s	path:ko00562	path:ko04020	path:ko04070
BXIN_2938_1s	path:ko03013	path:ko03015	path:ko03040
BXIN_2939_1s	path:ko04142
BXIN_2942_1s	path:ko00970
BXIN_2944_1s	path:ko03008	path:ko03013	path:ko05166	path:ko05169
BXIN_2945_1s	path:ko03430	path:ko03460	path:ko05200	path:ko05210	path:ko05213
BXIN_2947_1s	path:ko04142
BXIN_2952_1s	path:ko03008
BXIN_2961_1s	path:ko04144
BXIN_2962_1s	path:ko04120
BXIN_2965_1s	path:ko04111	path:ko04113
BXIN_2966_1s	path:ko00860	path:ko00970
BXIN_2967_1s	path:ko03013	path:ko05134
BXIN_2968_1s	path:ko03013	path:ko05134
BXIN_2969_1s	path:ko00230	path:ko00240	path:ko00480	path:ko04115
BXIN_2970_1s	path:ko03430
BXIN_2973_1s	path:ko00561	path:ko04723
BXIN_2976_1s	path:ko03010
BXIN_2978_1s	path:ko00020	path:ko00640	path:ko01200
BXIN_2981_1s	path:ko03008
BXIN_2982_1s	path:ko03010
BXIN_2983_1s	path:ko00190	path:ko04260	path:ko04932	path:ko05010	path:ko05012	path:ko05016
BXIN_2986_1s	path:ko04144
BXIN_2989_1s	path:ko00230
BXIN_2995_1s	path:ko03022	path:ko03420	path:ko04110
BXIN_2998_1s	path:ko03010
BXIN_2999_1s	path:ko03010
BXIN_3000_1s	path:ko04120	path:ko04141
BXIN_3002_1s	path:ko03008
BXIN_3004_1s	path:ko00830
BXIN_3007_1s	path:ko04144	path:ko04721	path:ko04961	path:ko05016
BXIN_3008_1s	path:ko03013
BXIN_3011_1s	path:ko00230	path:ko05032
BXIN_3012_1s	path:ko03030	path:ko04110	path:ko04111	path:ko04113
BXIN_3013_1s	path:ko03320
BXIN_3018_1s	path:ko03010
BXIN_3020_1s	path:ko04142
BXIN_3021_1s	path:ko03050	path:ko05169
BXIN_3023_1s	path:ko04141
BXIN_3025_1s	path:ko00051	path:ko00520
BXIN_3026_1s	path:ko00620
BXIN_3034_1s	path:ko03040
BXIN_3039_1s	path:ko03440
BXIN_3041_1s	path:ko04120	path:ko04141
BXIN_3042_1s	path:ko00230	path:ko00240	path:ko03020
BXIN_3047_1s	path:ko00970
BXIN_3048_1s	path:ko00562	path:ko04070
BXIN_3056_1s	path:ko04142
BXIN_3057_1s	path:ko04145	path:ko04962	path:ko05132
BXIN_3062_1s	path:ko03008	path:ko03018
BXIN_3063_1s	path:ko03050	path:ko05169	path:ko05203
BXIN_3064_1s	path:ko04130
BXIN_3068_1s	path:ko03030	path:ko03410	path:ko03450
BXIN_3070_1s	path:ko03060	path:ko03070
BXIN_3072_1s	path:ko03013	path:ko04141	path:ko04932	path:ko05160	path:ko05162	path:ko05164	path:ko05168
BXIN_3075_1s	path:ko03040
BXIN_3078_1s	path:ko00230	path:ko00240	path:ko03020
BXIN_3079_1s	path:ko00190	path:ko04260	path:ko04932	path:ko05010	path:ko05012	path:ko05016
BXIN_3080_1s	path:ko00230	path:ko00983
BXIN_3081_1s	path:ko04141
BXIN_3086_1s	path:ko03420	path:ko04141
BXIN_3090_1s	path:ko03050
BXIN_3093_1s	path:ko03015
BXIN_3096_1s	path:ko03008
BXIN_3097_1s	path:ko03008	path:ko04064	path:ko04310	path:ko04520	path:ko04530	path:ko04712	path:ko05162	path:ko05168	path:ko05169
BXIN_3102_1s	path:ko00860
